# Supplementary material for: Haemosporidian and trypanosomatid diversity in a high-latitude island ecosystem, including the first record of Zelonia in the Nearctic
Source: Parasitol Res. 2025 May 1;124(5):47. doi: 10.1007/s00436-025-08490-4 (PMC12045814; doi:10.1007/s00436-025-08490-4)
Supplement: Supplementary file 1 — (XLSX 20.3 KB) [file 436_2025_8490_MOESM1_ESM.xlsx]

## Sheet: Appendix1
Order	Family	Genus	Species	Subspecies	CommonName	AMNHTissueAccessionNumber	Collector Number	Date	Country	ProvinceStateTerritory	IslandName	PreciseLocation	VerbatimElevation	Latitude	Longitude	Age	Sex	WeightValue	WeightUnit	mal_pos	haem_plas_pos	leuco_pos	haemo_pos	plas_pos	mal_coinf	tryp_pos	lineage_1	lineage_2	lineage_3	lineage_4
Passeriformes	Corvidae	Cyanocitta	stelleri	stelleri	Steller's Jay	25922	GFB 3880	2019-06-13	USA	Alaska	Prince of Wales Island	Tongass National Forest; Balls Lake	154 m	55.7016	-132.878		Female	152	g	1	1	1	1	0	1	0	H_CYASTE06	H_TURDUS2
Passeriformes	Paridae	Poecile	rufescens	rufescens	Chestnut-backed Chickadee	25923	GFB 3881	2019-06-13	USA	Alaska	Prince of Wales Island	Tongass National Forest; Balls Lake	154 m	55.7016	-132.878		Male	10.5	g	0	0	0	0	0	0	0
Passeriformes	Troglodytidae	Troglodytes	pacificus	pacificus	Pacific Wren	25924	GFB 3882	2019-06-13	USA	Alaska	Prince of Wales Island	Tongass National Forest; Balls Lake	91 m	55.7031	-132.848		Male	7.9	g	0	0	0	0	0	0	0
Passeriformes	Turdidae	Catharus	ustulatus	ustulatus	Swainson's Thrush	25925	GFB 3883	2019-06-13	USA	Alaska	Prince of Wales Island	Tongass National Forest; Balls Lake	91 m	55.7031	-132.848		Male	28	g	1	1	0	1	0	1	1	H_TURDUS2	H_CATUST22
Passeriformes	Turdidae	Catharus	guttatus	nanus	Hermit Thrush	25926	GFB 3884	2019-06-14	USA	Alaska	Prince of Wales Island	Tongass National Forest; Balls Lake	91 m	55.7031	-132.848		Female	24.5	g	1	0	1	0	0	1	0	L_CATUST28	L_PHYBOR02
Passeriformes	Corvidae	Cyanocitta	stelleri	stelleri	Steller's Jay	25927	GFB 3885	2019-06-14	USA	Alaska	Prince of Wales Island	Tongass National Forest; Balls Lake	154 m	55.7016	-132.878		Male	175	g	0	0	0	0	0	0	0
Passeriformes	Paridae	Poecile	rufescens	rufescens	Chestnut-backed Chickadee	25928	GFB 3886	2019-06-14	USA	Alaska	Prince of Wales Island	Tongass National Forest; Balls Lake	154 m	55.7016	-132.878		Female	10	g	0	0	0	0	0	0	0
Passeriformes	Paridae	Poecile	rufescens	rufescens	Chestnut-backed Chickadee	25929	GFB 3887	2019-06-14	USA	Alaska	Prince of Wales Island	Tongass National Forest; Balls Lake	154 m	55.7016	-132.878		Male	10	g	1	1	1	1	0	1	0	H_TURDUS2	L_ZOONAE02
Passeriformes	Paridae	Poecile	rufescens	rufescens	Chestnut-backed Chickadee	25930	GFB 3888	2019-06-14	USA	Alaska	Prince of Wales Island	Tongass National Forest; Balls Lake	154 m	55.7016	-132.878		Male	10	g	0	0	0	0	0	0	0
Passeriformes	Paridae	Poecile	rufescens	rufescens	Chestnut-backed Chickadee	25931	GFB 3889	2019-06-14	USA	Alaska	Prince of Wales Island	Tongass National Forest; Balls Lake	154 m	55.7016	-132.878		Male	9.5	g	0	0	0	0	0	0	0
Passeriformes	Corvidae	Cyanocitta	stelleri	stelleri	Steller's Jay	25932	GFB 3890	2019-06-15	USA	Alaska	Prince of Wales Island	Tongass National Forest; Balls Lake	183 m	55.6977	-132.818		Male	164	g	1	1	0	1	0	1	0	H_CYASTE06	H_CYASTE09
Passeriformes	Troglodytidae	Troglodytes	pacificus	pacificus	Pacific Wren	25934	GFB 3892	2019-06-15	USA	Alaska	Prince of Wales Island	Tongass National Forest; Balls Lake	183 m	55.6977	-132.818		Male	9.5	g	0	0	0	0	0	0	0
Passeriformes	Turdidae	Catharus	guttatus	nanus	Hermit Thrush	25935	GFB 3893	2019-06-18	USA	Alaska	Prince of Wales Island	Tongass National Forest; Staney Creek	7 m	55.8201	-133.154		Female	23	g	1	0	1	0	0	0	0	L_ZOONAE02
Passeriformes	Corvidae	Cyanocitta	stelleri	stelleri	Steller's Jay	25936	GFB 3894	2019-06-18	USA	Alaska	Prince of Wales Island	Tongass National Forest; Staney Creek	7 m	55.8201	-133.154		Male	148	g	1	1	0	1	0	0	1	H_CYACRI02
Piciformes	Picidae	Sphyrapicus	ruber	ruber	Red-breasted Sapsucker	25937	GFB 3895	2019-06-18	USA	Alaska	Prince of Wales Island	Tongass National Forest; Staney Creek	7 m	55.8201	-133.154		Female	49	g	0	0	0	1	1	0	0
Passeriformes	Turdidae	Catharus	guttatus	nanus	Hermit Thrush	25938	GFB 3896	2019-06-19	USA	Alaska	Prince of Wales Island	Tongass National Forest; Staney Creek	138 m	55.8232	-133.128		Male	26	g	1	0	1	1	1	1	0	L_POEHUD01	Unclear
Passeriformes	Turdidae	Catharus	guttatus	nanus	Hermit Thrush	25939	GFB 3897	2019-06-19	USA	Alaska	Prince of Wales Island	Tongass National Forest; Staney Creek	138 m	55.8232	-133.128		Male	22	g	1	1	0	1	0	0	0	H_POEATR01
Passeriformes	Turdidae	Ixoreus	naevius	naevius	Varied Thrush	25940	GFB 3898	2019-06-19	USA	Alaska	Prince of Wales Island	Tongass National Forest; Staney Creek	7 m	55.8201	-133.154		Female	74	g	1	0	1	1	1	0	0	L_ZOONAE02
Galliformes	Phasianidae	Falcipennis	canadensis	isleibi	Spruce Grouse	25942	GFB 3900	2019-06-19	USA	Alaska	Prince of Wales Island	Tongass National Forest; Staney Creek	179 m	55.8235	-133.135		Female	525	g	0	0	0	1	1	0	0
Passeriformes	Turdidae	Catharus	ustulatus	ustulatus	Swainson's Thrush	25943	GFB 3901	2019-06-20	USA	Alaska	Prince of Wales Island	Tongass National Forest; Staney Creek	102 m	55.8351	-133.131		Male	32.5	g	0	0	0	1	1	0	0
Passeriformes	Troglodytidae	Troglodytes	pacificus	pacificus	Pacific Wren	25944	GFB 3902	2019-06-20	USA	Alaska	Prince of Wales Island	Tongass National Forest; Staney Creek	102 m	55.8351	-133.131		Male	9.5	g	1	1	0	1	1	0	0
Passeriformes	Passerellidae	Junco	hyemalis	oreganus	Dark-eyed Junco	25945	GFB 3903	2019-06-21	USA	Alaska	Prince of Wales Island	Tongass National Forest; Staney Creek	7 m	55.8201	-133.154		Female	16	g	1	1	1	1	1	1	1	L_PERCAN01
Passeriformes	Passerellidae	Junco	hyemalis	oreganus	Dark-eyed Junco	25946	GFB 3904	2019-06-21	USA	Alaska	Prince of Wales Island	Tongass National Forest; Staney Creek	7 m	55.8201	-133.154		Male	16.5	g	1	0	1	1	1	0	0	L_PERCAN01
Passeriformes	Passerellidae	Junco	hyemalis	oreganus	Dark-eyed Junco	25947	GFB 3905	2019-06-21	USA	Alaska	Prince of Wales Island	Tongass National Forest; Staney Creek	7 m	55.8201	-133.154		Male	16.5	g	0	0	0	1	1	0	0
Passeriformes	Certhiidae	Certhia	americana	occidentalis	American Treecreeper	25948	GFB 3906	2019-06-21	USA	Alaska	Prince of Wales Island	Tongass National Forest; Staney Creek	7 m	55.8201	-133.154		Female	8	g	0	0	0	1	1	0	0
Passeriformes	Turdidae	Turdus	migratorius	caurinus	American Robin	25949	GFB 3907	2019-06-21	USA	Alaska	Prince of Wales Island	Tongass National Forest; Staney Creek	7 m	55.8201	-133.154		Male	92	g	0	0	0	1	1	0	0
Passeriformes	Turdidae	Catharus	guttatus	nanus	Hermit Thrush	25951	GFB 3909	2019-06-21	USA	Alaska	Prince of Wales Island	Tongass National Forest; Staney Creek	34 m	55.8387	-133.115		Male	26	g	0	0	0	1	1	0	0
Passeriformes	Turdidae	Catharus	guttatus	nanus	Hermit Thrush	25952	GFB 3910	2019-06-21	USA	Alaska	Prince of Wales Island	Tongass National Forest; Staney Creek	34 m	55.8387	-133.115		Male	24.5	g	1	0	1	1	1	0	0	L_ZOONAE02
Passeriformes	Tyrannidae	Empidonax	difficilis	difficilis	Pacific-slope Flycatcher	25954	GFB 3912	2019-06-22	USA	Alaska	Prince of Wales Island	Tongass National Forest; Staney Creek	7 m	55.8201	-133.154		Male	11.5	g	0	0	0	1	1	0	0
Passeriformes	Corvidae	Cyanocitta	stelleri	stelleri	Steller's Jay	25955	PRS 4788	2019-06-13	USA	Alaska	Prince of Wales Island	Tongass National Forest; Balls Lake	154 m	55.7016	-132.858		Male	158	g	1	1	0	1	0	1	1	H_CYASTE06	H_CYASTE09
Passeriformes	Paridae	Poecile	rufescens	rufescens	Chestnut-backed Chickadee	25956	PRS 4789	2019-06-13	USA	Alaska	Prince of Wales Island	Tongass National Forest; Balls Lake	154 m	55.7016	-132.858		Male	10.5	g	0	0	0	0	0	0	0
Passeriformes	Passerellidae	Melospiza	lincolnii	gracilis	Lincoln's Sparrow	25957	PRS 4790	2019-06-13	USA	Alaska	Prince of Wales Island	Tongass National Forest; Balls Lake	154 m	55.7016	-132.858		Female	14.5	g	0	0	0	0	0	0	0
Passeriformes	Parulidae	Setophaga	townsendi		Townsend's Warbler	25958	PRS 4791	2019-06-14	USA	Alaska	Prince of Wales Island	Tongass National Forest; Balls Lake, Eagle Nest Camp	91 m	55.7031	-132.848		Male	10	g	0	0	0	0	0	0	0
Passeriformes	Tyrannidae	Empidonax	difficilis	difficilis	Pacific-slope Flycatcher	25959	PRS 4792	2019-06-14	USA	Alaska	Prince of Wales Island	Tongass National Forest; Balls Lake, Eagle Nest Camp	91 m	55.7031	-132.848		Male	9.5	g	0	0	0	0	0	0	0
Passeriformes	Parulidae	Setophaga	townsendi		Townsend's Warbler	25960	PRS 4793	2019-06-14	USA	Alaska	Prince of Wales Island	Tongass National Forest; Balls Lake, Eagle Nest Camp	91 m	55.7031	-132.848		Male	10	g	0	0	0	0	0	0	0
Passeriformes	Passerellidae	Junco	hyemalis	oreganus	Dark-eyed Junco	25961	PRS 4794	2019-06-14	USA	Alaska	Prince of Wales Island	Tongass National Forest; Balls Lake, Eagle Nest Camp	91 m	55.7031	-132.848		Female	17	g	1	1	0	1	0	0	0	H_JUHYE03
Passeriformes	Parulidae	Setophaga	townsendi		Townsend's Warbler	25962	PRS 4795	2019-06-14	USA	Alaska	Prince of Wales Island	Tongass National Forest; Balls Lake	154 m	55.7016	-132.858		Male	9.75	g	0	0	0	0	0	0	1
Passeriformes	Passerellidae	Melospiza	lincolnii	gracilis	Lincoln's Sparrow	25963	PRS 4796	2019-06-14	USA	Alaska	Prince of Wales Island	Tongass National Forest; Balls Lake	154 m	55.7016	-132.858		Female	13.5	g	1	1	1	1	0	1	0	H_JUHYE03	L_ZOLEU02	L_ZONLEU03
Passeriformes	Paridae	Poecile	rufescens	rufescens	Chestnut-backed Chickadee	25964	PRS 4797	2019-06-14	USA	Alaska	Prince of Wales Island	Tongass National Forest; Balls Lake	154 m	55.7016	-132.858		Male	10.5	g	0	0	0	0	0	0	1
Passeriformes	Paridae	Poecile	rufescens	rufescens	Chestnut-backed Chickadee	25965	PRS 4798	2019-06-14	USA	Alaska	Prince of Wales Island	Tongass National Forest; Balls Lake	154 m	55.7016	-132.858		Male	11.5	g	0	0	0	0	0	0	0
Passeriformes	Paridae	Poecile	rufescens	rufescens	Chestnut-backed Chickadee	25966	PRS 4799	2019-06-14	USA	Alaska	Prince of Wales Island	Tongass National Forest; Balls Lake	154 m	55.7016	-132.858		Male	10	g	0	0	0	0	0	0	0
Passeriformes	Corvidae	Cyanocitta	stelleri	stelleri	Steller's Jay	25967	PRS 4800	2019-06-15	USA	Alaska	Prince of Wales Island	Tongass National Forest; Balls Lake, Eagle Nest Camp	91 m	55.7031	-132.848		Female	154	g	1	1	1	1	0	1	0	H_CYASTE09	L_CYASTE10
Passeriformes	Turdidae	Ixoreus	naevius	naevius	Varied Thrush	25968	PRS 4801	2019-06-15	USA	Alaska	Prince of Wales Island	Tongass National Forest; Balls Lake, Eagle Nest Camp	91 m	55.7031	-132.848		Male	72	g	1	1	1	1	0	1	0	H_POEATR01	UNIDENTIFIED	L_CATMIN05	UNIDENTIFIED
Passeriformes	Corvidae	Cyanocitta	stelleri	stelleri	Steller's Jay	25969	PRS 4802	2019-06-15	USA	Alaska	Prince of Wales Island	Tongass National Forest; Balls Lake	183 m	55.6977	-132.818		Male	168	g	1	1	1	1	0	1	0	H_CATUST22	L_CATMIN06
Passeriformes	Regulidae	Regulus	satrapa	olivaceus	Golden-crowned Kinglet	25970	PRS 4803	2019-06-15	USA	Alaska	Prince of Wales Island	Tongass National Forest; Balls Lake	183 m	55.6977	-132.818		Male	5.8	g	0	0	0	0	0	0	0
Passeriformes	Parulidae	Setophaga	townsendi		Townsend's Warbler	25971	PRS 4804	2019-06-17	USA	Alaska	Prince of Wales Island	Tongass National Forest; Twelve Mile Arm Cabin	10 m	55.3661	-132.727		Male	10.5	g	0	0	0	0	0	0	0
Passeriformes	Regulidae	Regulus	satrapa	olivaceus	Golden-crowned Kinglet	25972	PRS 4805	2019-06-18	USA	Alaska	Prince of Wales Island	Tongass National Forest; Staney Creek	7 m	55.8201	-133.154		Male	6.1	g	0	0	0	0	0	0	0
Piciformes	Picidae	Sphyrapicus	ruber	ruber	Red-breasted Sapsucker	25973	PRS 4806	2019-06-18	USA	Alaska	Prince of Wales Island	Tongass National Forest; Staney Creek	7 m	55.8201	-133.154		Male	59	g	0	0	0	0	0	0	0
Piciformes	Picidae	Sphyrapicus	ruber	ruber	Red-breasted Sapsucker	25974	PRS 4807	2019-06-19	USA	Alaska	Prince of Wales Island	Tongass National Forest; Staney Creek	7 m	55.8201	-133.154		Female	59	g	0	0	0	0	0	0	0
Passeriformes	Parulidae	Setophaga	townsendi		Townsend's Warbler	25975	PRS 4808	2019-06-19	USA	Alaska	Prince of Wales Island	Tongass National Forest; Staney Creek	138 m	55.8232	-133.128		Male	10.5	g	0	0	0	0	0	0	0
Passeriformes	Passerellidae	Melospiza	melodia	rufina	Song Sparrow	25977	PRS 4810	2019-06-20	USA	Alaska	Prince of Wales Island	Tongass National Forest; Staney Creek	7 m	55.8201	-133.154		Male	24.5	g	0	0	0	0	0	0	0
Passeriformes	Passerellidae	Melospiza	lincolnii	gracilis	Lincoln's Sparrow	25979	PRS 4811	2019-06-20	USA	Alaska	Prince of Wales Island	Tongass National Forest; Staney Creek	7 m	55.8201	-133.154		Male	15.5	g	1	1	0	0	1	0	0	P_BT7
Passeriformes	Passerellidae	Melospiza	lincolnii	gracilis	Lincoln's Sparrow	25980	PRS 4812	2019-06-20	USA	Alaska	Prince of Wales Island	Tongass National Forest; Staney Creek	7 m	55.8201	-133.154		Male	16	g	0	0	0	0	0	0	0
Passeriformes	Troglodytidae	Troglodytes	pacificus	pacificus	Pacific Wren	25981	PRS 4813	2019-06-20	USA	Alaska	Prince of Wales Island	Tongass National Forest; Staney Creek	7 m	55.8201	-133.154		Male	9.4	g	0	0	0	0	0	0	0
Piciformes	Picidae	Sphyrapicus	ruber	ruber	Red-breasted Sapsucker	25982	PRS 4814	2019-06-20	USA	Alaska	Prince of Wales Island	Tongass National Forest; Staney Creek	7 m	55.8201	-133.154		Female	55	g	0	0	0	0	0	0	0
Passeriformes	Parulidae	Leiothlypis	celata	lutescens	Orange-crowned Warbler	25983	PRS 4815	2019-06-20	USA	Alaska	Prince of Wales Island	Tongass National Forest; Staney Creek	7 m	55.8201	-133.154		Male	9.1	g	0	0	0	0	0	0	1
Passeriformes	Passerellidae	Melospiza	melodia	rufina	Song Sparrow	25985	PRS 4817	2019-06-21	USA	Alaska	Prince of Wales Island	Tongass National Forest; Staney Creek	7 m	55.8201	-133.154		Male	25	g	0	0	0	0	0	0	1
Passeriformes	Turdidae	Catharus	guttatus	nanus	Hermit Thrush	25986	PRS 4818	2019-06-21	USA	Alaska	Prince of Wales Island	Tongass National Forest; Staney Creek	7 m	55.8201	-133.154		Male	24.5	g	1	0	1	0	0	1	0	L_CATMIN01	UNIDENTIFIED
Passeriformes	Turdidae	Catharus	ustulatus	ustulatus	Swainson's Thrush	25987	PRS 4819	2019-06-21	USA	Alaska	Prince of Wales Island	Tongass National Forest; Staney Creek	7 m	55.8201	-133.154		Male	32.5	g	1	1	1	1	0	1	0	H_CATUST22	L_CATGUT02	L_CATMIN06
Passeriformes	Parulidae	Setophaga	townsendi		Townsend's Warbler	25988	PRS 4820	2019-06-21	USA	Alaska	Prince of Wales Island	Tongass National Forest; Staney Creek	34 m	55.8387	-133.115		Male	10.5	g	1	1	0	1	0	0	0	H_POEATR01
Passeriformes	Troglodytidae	Troglodytes	pacificus	pacificus	Pacific Wren	25989	PRS 4821	2019-06-21	USA	Alaska	Prince of Wales Island	Tongass National Forest; Staney Creek	34 m	55.8387	-133.115		Male	9.1	g	0	0	0	0	0	0	0
Passeriformes	Corvidae	Cyanocitta	stelleri	stelleri	Steller's Jay	25990	PRS 4822	2019-06-21	USA	Alaska	Prince of Wales Island	Tongass National Forest; Staney Creek	34 m	55.8387	-133.115		Male	157	g	1	1	1	1	0	1	0	H_CYASTE09	L_CYASTE10
Passeriformes	Corvidae	Cyanocitta	stelleri	stelleri	Steller's Jay	25991	PRS 4823	2019-06-21	USA	Alaska	Prince of Wales Island	Tongass National Forest; Staney Creek	34 m	55.8387	-133.115		Female	156	g	0	0	0	0	0	0	0
Passeriformes	Turdidae	Catharus	guttatus	nanus	Hermit Thrush	25992	PRS 4824	2019-06-21	USA	Alaska	Prince of Wales Island	Tongass National Forest; Staney Creek	7 m	55.8201	-133.154		Female	22	g	1	0	1	0	0	0	0	L_CATMIN01
Passeriformes	Turdidae	Catharus	guttatus	nanus	Hermit Thrush	25993	PRS 4825	2019-06-22	USA	Alaska	Prince of Wales Island	Tongass National Forest; Staney Creek	7 m	55.8201	-133.154		Male	24	g	1	1	1	1	0	1	0	H_POEATR01	L_CATMIN05	Unclear
Passeriformes	Turdidae	Catharus	guttatus	nanus	Hermit Thrush	25994	PRS 4826	2019-06-22	USA	Alaska	Prince of Wales Island	Tongass National Forest; Staney Creek	7 m	55.8201	-133.154		Female	20	g	1	1	1	0	0	1	0	L_ZOONAE02
Caprimulgiformes	Trochilidae	Selasphorus	rufus		Rufous Hummingbird	25995	PRS 4827	2019-06-22	USA	Alaska	Prince of Wales Island	Tongass National Forest; Staney Creek	7 m	55.8201	-133.154		Female	3.2	g	0	0	0	0	0	0	0
